# Supplementary material for: Aging of Industrial Polypropylene Surfaces in Detergent Solution and Its Consequences for Biofilm Formation
Source: Polymers (Basel). 2023 Feb 28;15(5):1247. doi: 10.3390/polym15051247 (PMC10006934; doi:10.3390/polym15051247)
Supplement: Supplementary file 1 [file polymers-15-01247-s001.zip]

Archive with 1 entries (1 files):
- polymers-2253645-supplementary.pdf
